# Supplementary material for: The Influence of the Matrix on the Apatite-Forming Ability of Calcium Containing Polydimethylsiloxane-Based Cements for Endodontics
Source: Molecules. 2022 Sep 6;27(18):5750. doi: 10.3390/molecules27185750 (PMC9504520; doi:10.3390/molecules27185750)
Supplement: Supplementary file 1 [file molecules-27-05750-s001.zip]

Archive with 1 entries (1 files):
- molecules-1868108-SI.pdf
